# Supplementary material for: Mobilization of Hematopoietic Stem and Progenitor Cells during Dengue Virus Infection
Source: Int J Mol Sci. 2022 Nov 18;23(22):14330. doi: 10.3390/ijms232214330 (PMC9699116; doi:10.3390/ijms232214330)
Supplement: Supplementary file 1 [file ijms-23-14330-s001.zip]

Archive with 1 entries (1 files):
- ijms-1956634-supplementary.pdf
